# Supplementary material for: Prediction of Gut Microbial Community Structure and Function in Polycystic Ovary Syndrome With High Low-Density Lipoprotein Cholesterol
Source: Front Cell Infect Microbiol. 2021 Jul 19;11:665406. doi: 10.3389/fcimb.2021.665406 (PMC8326754; doi:10.3389/fcimb.2021.665406)
Supplement: Supplementary file 1 [file Table_1.xlsx]

## Sheet: Sheet1
Supplementary Table 1 Variance inflation factortor for screening clinical indicators
	Age	WC	HC	BMI	WHR	SBP	DBP	FSH	LH	PRL	E2
VIF -Before	8.08697	126.522	40.3005	124.854	29.8157	3.95173	3.28628	3.69658	17.6653	1.50342	2.94251
VIF -After	1.79302	/	5.37393	8.04277	1.89821	3.67858	2.98733	2.01924	1.83547	1.38214	2.44094
	P	Ts	LH_FSH	AMH	GLU_0h	GLU_30min	GLU_2h	INS_0h	INS_30min	INS_2h	HOMA_IR
VIF -Before	3.92113	2.70559	18.1822	2.35402	3.92092	3.18338	3.02936	353.223	4.01584	7.28783	336.18
VIF -After	2.85619	1.76417	/	2.07876	1.84415	2.54105	2.65161	/	2.84641	5.56663	6.66986
	TC	TG	HDLC	LDLC	ApoA1	ApoB	ApoB_ApoAI	TG_HDLC	LAP	VAI	CVAI
VIF -Before	12.5518	90.0558	9.72455	12.133	12.6893	35.2665	31.9015	539.643	35.9398	443.147	282.101
VIF -After	/	2.16406	2.86593	2.84793	3.53441	/	5.74969	/	/	/	/
